# Supplementary material for: Appendectomy During Pregnancy and the Risk of Preterm Birth: A Systematic Review of Contemporary Clinical Studies
Source: J Clin Med. 2026 Jan 20;15(2):819. doi: 10.3390/jcm15020819 (PMC12842138; doi:10.3390/jcm15020819)
Supplement: Supplementary file 1 [file jcm-15-00819-s001.zip]

Archive with 1 entries (1 files):
- jcm-4066222-supplementary.pdf
